# Supplementary material for: stackPredAMR—a stacked random forest approach improves AMR phenotype prediction for multiple species and antimicrobial agents
Source: Bioinform Adv. 2026 Jun 2;6(1):vbag153. doi: 10.1093/bioadv/vbag153 (PMC13342711; doi:10.1093/bioadv/vbag153)
Supplement: vbag153_Supplementary_Data [file vbag153_supplementary_data.zip]

Archive with 3 entries (3 files):
- stackPredAMR_28052026_sup_V2.pdf
- oup-authoring-template.cls
- reference.bib
