# Supplementary material for: stackPredAMR—a stacked random forest approach improves AMR phenotype prediction for multiple species and antimicrobial agents
Source: Bioinform Adv. 2026 Jun 2;6(1):vbag153. doi: 10.1093/bioadv/vbag153 (PMC13342711; doi:10.1093/bioadv/vbag153)
Supplement: vbag153_Supplementary_Data [file vbag153_supplementary_data.zip › reference.bib]

@article{murray2022global,
  title={Global burden of bacterial antimicrobial resistance in 2019: a systematic analysis},
  author={Murray, Christopher JL and Ikuta, Kevin Shunji and Sharara, Fablina and Swetschinski, Lucien and Aguilar, Gisela Robles and Gray, Authia and Han, Chieh and Bisignano, Catherine and Rao, Puja and Wool, Eve and others},
  journal={The lancet},
  volume={399},
  number={10325},
  pages={629--655},
  year={2022},
  publisher={Elsevier}
}


@article{muteeb2023origin,
  title={Origin of antibiotics and antibiotic resistance, and their impacts on drug development: A narrative review},
  author={Muteeb, Ghazala and Rehman, Md Tabish and Shahwan, Moayad and Aatif, Mohammad},
  journal={Pharmaceuticals},
  volume={16},
  number={11},
  pages={1615},
  year={2023},
  publisher={MDPI}
}


@article{anahtar2021applications,
  title={Applications of machine learning to the problem of antimicrobial resistance: an emerging model for translational research},
  author={Anahtar, Melis N and Yang, Jason H and Kanjilal, Sanjat},
  journal={Journal of clinical microbiology},
  volume={59},
  number={7},
  pages={10--1128},
  year={2021},
  publisher={American Society for Microbiology 1752 N St., NW, Washington, DC}
}

@article{su2019genome,
  title={Genome-based prediction of bacterial antibiotic resistance},
  author={Su, Michelle and Satola, Sarah W and Read, Timothy D},
  journal={Journal of clinical microbiology},
  volume={57},
  number={3},
  pages={10--1128},
  year={2019},
  publisher={American Society for Microbiology 1752 N St., NW, Washington, DC}
}

@article{noman2023machine,
  title={Machine learning techniques for antimicrobial resistance prediction of Pseudomonas aeruginosa from whole genome sequence data},
  author={Noman, Sohail M and Zeeshan, Muhammad and Arshad, Jehangir and Deressa Amentie, Melkamu and Shafiq, Muhammad and Yuan, Yumeng and Zeng, Mi and Li, Xin and Xie, Qingdong and Jiao, Xiaoyang},
  journal={Computational intelligence and neuroscience},
  volume={2023},
  number={1},
  pages={5236168},
  year={2023},
  publisher={Wiley Online Library}
}

@article{abhadionmhen2024machine,
  title={Machine learning approaches for microorganism identification, virulence assessment, and antimicrobial susceptibility evaluation using dna sequencing methods: A systematic review},
  author={Abhadionmhen, Abel Onolunosen and Asogwa, Caroline Ngozi and Ezema, Modesta Ero and Nzeh, Royransom Chiemela and Ezeora, Nnamdi Johnson and Abhadiomhen, Stanley Ebhohimhen and Echezona, Stephenson Chukwukanedu and Udanor, Collins Nnalue},
  journal={Molecular Biotechnology},
  pages={1--29},
  year={2024},
  publisher={Springer}
}

@article{ren2022prediction,
  title={Prediction of antimicrobial resistance based on whole-genome sequencing and machine learning},
  author={Ren, Yunxiao and Chakraborty, Trinad and Doijad, Swapnil and Falgenhauer, Linda and Falgenhauer, Jane and Goesmann, Alexander and Hauschild, Anne-Christin and Schwengers, Oliver and Heider, Dominik},
  journal={Bioinformatics},
  volume={38},
  number={2},
  pages={325--334},
  year={2022},
  publisher={Oxford University Press}
}

@article{conzemius2022automated,
  title={Automated antimicrobial susceptibility testing and antimicrobial resistance genotyping using Illumina and Oxford Nanopore Technologies sequencing data among Enterobacteriaceae},
  author={Conzemius, Rick and Bergman, Yehudit and M{\'a}jek, Peter and Beisken, Stephan and Lewis, Shawna and Jacobs, Emily B and Tamma, Pranita D and Simner, Patricia J},
  journal={Frontiers in Microbiology},
  volume={13},
  pages={973605},
  year={2022},
  publisher={Frontiers Media SA}
}

@article{aytan2020prediction,
  title={Prediction of acquired antimicrobial resistance for multiple bacterial species using neural networks},
  author={Aytan-Aktug, D and Clausen, Philip Thomas Lanken Conradsen and Bortolaia, Valeria and Aarestrup, Frank M{\o}ller and Lund, Ole},
  journal={Msystems},
  volume={5},
  number={1},
  pages={10--1128},
  year={2020},
  publisher={American Society for Microbiology 1752 N St., NW, Washington, DC}
}

@article{olson2023introducing,
  title={Introducing the bacterial and viral bioinformatics resource center (BV-BRC): a resource combining PATRIC, IRD and ViPR},
  author={Olson, Robert D and Assaf, Rida and Brettin, Thomas and Conrad, Neal and Cucinell, Clark and Davis, James J and Dempsey, Donald M and Dickerman, Allan and Dietrich, Emily M and Kenyon, Ronald W and others},
  journal={Nucleic acids research},
  volume={51},
  number={D1},
  pages={D678--D689},
  year={2023},
  publisher={Oxford University Press}
}

@book{world2024bacterial,
  title={WHO bacterial priority pathogens list, 2024: bacterial pathogens of public health importance, to guide research, development, and strategies to prevent and control antimicrobial resistance},
  author = {{World Health Organization}},
  year={2024},
  publisher={World Health Organization}
}

@article{pedregosa2011scikit,
  title={Scikit-learn: Machine learning in Python},
  author={Pedregosa, Fabian and Varoquaux, Ga{\"e}l and Gramfort, Alexandre and Michel, Vincent and Thirion, Bertrand and Grisel, Olivier and Blondel, Mathieu and Prettenhofer, Peter and Weiss, Ron and Dubourg, Vincent and others},
  journal={the Journal of machine Learning research},
  volume={12},
  pages={2825--2830},
  year={2011},
  publisher={JMLR. org}
}


@article{ryu2024integrating,
  title={Integrating genomic and molecular data to predict antimicrobial minimum inhibitory concentration in Klebsiella pneumoniae},
  author={Ryu, Byeonggyu and Jeon, Woosung and Kim, Dongsup},
  journal={Scientific Reports},
  volume={14},
  number={1},
  pages={25951},
  year={2024},
  publisher={Nature Publishing Group UK London}
}

@article{alcock2023card,
  title={CARD 2023: expanded curation, support for machine learning, and resistome prediction at the Comprehensive Antibiotic Resistance Database},
  author={Alcock, Brian P and Huynh, William and Chalil, Romeo and Smith, Keaton W and Raphenya, Amogelang R and Wlodarski, Mateusz A and Edalatmand, Arman and Petkau, Aaron and Syed, Sohaib A and Tsang, Kara K and others},
  journal={Nucleic acids research},
  volume={51},
  number={D1},
  pages={D690--D699},
  year={2023},
  publisher={Oxford University Press}
}

@misc{EUCAST,
  author = {{European Committee on Antimicrobial Susceptibility Testing (EUCAST)}},
  title = {Clinical breakpoints and dosing of antibiotics},
  year = {2025},
  note = {\url{https://www.eucast.org/clinical_breakpoints} Accessed 2025-08-08}
}

@article{kim2022machine,
    author = {Jee In Kim and Finlay Maguire and Kara K. Tsang and Theodore Gouliouris and Sharon J. Peacock and Tim A. McAllister and Andrew G. McArthur and Robert G. Beiko},
    title = {Machine Learning for Antimicrobial Resistance Prediction: Current Practice, Limitations, and Clinical Perspective},
    journal = {Clinical Microbiology Reviews},
    volume = {35},
    number = {3},
    pages = {e00179-21},
    year = {2022},
    doi = {10.1128/cmr.00179-21},
    %URL = {https://journals.asm.org/doi/abs/10.1128/cmr.00179-21},
}

@article{gordon2014prediction,
    author = {N. C. Gordon and J. R. Price and K. Cole and R. Everitt and M. Morgan and J. Finney and A. M. Kearns and B. Pichon and B. Young and D. J. Wilson and M. J. Llewelyn and J. Paul and T. E. A. Peto and D. W. Crook and A. S. Walker and T. Golubchik},
    title = {Prediction of Staphylococcus aureus Antimicrobial Resistance by Whole-Genome Sequencing},
    journal = {Journal of Clinical Microbiology},
    volume = {52},
    number = {4},
    pages = {1182-1191},
    year = {2014},
    doi = {10.1128/jcm.03117-13},
    %URL = {https://journals.asm.org/doi/abs/10.1128/jcm.03117-13},
    %eprint = {https://journals.asm.org/doi/pdf/10.1128/jcm.03117-13}
}

@article{cryptic2018prediction,
  title={Prediction of susceptibility to first-line tuberculosis drugs by DNA sequencing},
  author={CRyPTIC, Consortium and the 100000 Genomes Project},
  journal={New England Journal of Medicine},
  volume={379},
  number={15},
  pages={1403--1415},
  year={2018},
  publisher={Mass Medical Soc}
}

@article{kim2020vampr,
    doi = {10.1371/journal.pcbi.1007511},
    author = {Kim, Jiwoong AND Greenberg, David E. AND Pifer, Reed AND Jiang, Shuang AND Xiao, Guanghua AND Shelburne, Samuel A. AND Koh, Andrew AND Xie, Yang AND Zhan, Xiaowei},
    journal = {PLOS Computational Biology},
    publisher = {Public Library of Science},
    title = {VAMPr: VAriant Mapping and Prediction of antibiotic resistance via explainable features and machine learning},
    year = {2020},
    %month = {01},
    volume = {16},
    %url = {https://doi.org/10.1371/journal.pcbi.1007511}
}

@article{bortolaia2020resfinder,
  title={ResFinder 4.0 for predictions of phenotypes from genotypes},
  author={Bortolaia, Valeria and Kaas, Rolf S and Ruppe, Etienne and Roberts, Marilyn C and Schwarz, Stefan and Cattoir, Vincent and Philippon, Alain and Allesoe, Rosa L and Rebelo, Ana Rita and Florensa, Alfred Ferrer and others},
  journal={Journal of Antimicrobial Chemotherapy},
  volume={75},
  number={12},
  pages={3491--3500},
  year={2020},
  publisher={Oxford University Press}
}

@article{drouin2019interpretable,
  title={Interpretable genotype-to-phenotype classifiers with performance guarantees},
  author={Drouin, Alexandre and Letarte, Ga{\"e}l and Raymond, Fr{\'e}d{\'e}ric and Marchand, Mario and Corbeil, Jacques and Laviolette, Fran{\c{c}}ois},
  journal={Scientific reports},
  volume={9},
  number={1},
  pages={4071},
  year={2019},
  publisher={Nature Publishing Group UK London}
}

@article{zhou2024prediction,
  title={Prediction of antimicrobial resistance in Klebsiella pneumoniae using genomic and metagenomic next-generation sequencing data},
  author={Zhou, Xun and Yang, Ming and Chen, Fangyuan and Wang, Leilei and Han, Peng and Jiang, Zhi and Shen, Siquan and Rao, Guanhua and Yang, Fan},
  journal={Journal of Antimicrobial Chemotherapy},
  volume={79},
  number={10},
  pages={2509--2517},
  year={2024},
  publisher={Oxford University Press UK}
}

@article{jaillard2020interpreting,
  title={Interpreting k-mer--based signatures for antibiotic resistance prediction},
  author={Jaillard, Magali and Palmieri, Mattia and van Belkum, Alex and Mahe, Pierre},
  journal={Gigascience},
  volume={9},
  number={10},
  pages={giaa110},
  year={2020},
  publisher={Oxford University Press}
}

@article{madden2024keeping,
  title={Keeping up with the pathogens: improved antimicrobial resistance detection and prediction from Pseudomonas aeruginosa genomes},
  author={Madden, Danielle E and Baird, Timothy and Bell, Scott C and McCarthy, Kate L and Price, Erin P and Sarovich, Derek S},
  journal={Genome medicine},
  volume={16},
  number={1},
  pages={78},
  year={2024},
  publisher={Springer}
}


@article{setubal2021metagenome,
  title={Metagenome-assembled genomes: concepts, analogies, and challenges},
  author={Setubal, JC},
  journal={Biophys Rev.},
  volume={13},
  number={6},
  pages={905-909},
  year={2021},
  publisher={Springer}
}

@article{arnold2025ai,
  title={How AI can help us beat AMR},
  author={Arnold, Autumn and McLellan, Stewart and Stokes, Jonathan M},
  journal={npj Antimicrobials and Resistance},
  volume={3},
  number={1},
  pages={18},
  year={2025},
  publisher={Nature Publishing Group UK London}
}

%Setubal JC. . Biophys Rev. 2021 Nov 4;13(6):905-909. doi: 10.1007/s12551-021-00865-y. PMID: 35059016; PMCID: PMC8724365.

@article{pan2025rapid,
  title={Rapid prediction of antibiotic resistance in Enterobacter cloacae complex using whole-genome and metagenomic sequencing},
  author={Pan, Fen and Han, Peng and Wu, Qianyue and Hou, Wenqi and Rao, Guanhua and Ma, Zhan and Weng, Wenhao and Zhang, Hong},
  journal={mSystems},
  pages={e00584--25},
  year={2025},
  publisher={American Society for Microbiology 1752 N St., NW, Washington, DC}
}

@incollection{arumugham2023third,
  title={Third-generation cephalosporins},
  author={Arumugham, Vijay B and Gujarathi, Rahul and Cascella, Marco},
  booktitle={StatPearls [Internet]},
  year={2023},
  publisher={StatPearls Publishing}
}

@article{sundsfjord2022clinical,
  title={The clinical impact of errors in semiautomated antimicrobial susceptibility testing of multidrug-resistant Enterobacterales causing bloodstream infections},
  author={Sundsfjord, Arnfinn and Giske, Christian},
  journal={Clinical Microbiology and Infection},
  volume={28},
  number={9},
  pages={1179--1181},
  year={2022},
  publisher={Elsevier}
}

@article{nsubuga2024generalizability,
  title={Generalizability of machine learning in predicting antimicrobial resistance in E. coli: a multi-country case study in Africa},
  author={Nsubuga, Mike and Galiwango, Ronald and Jjingo, Daudi and Mboowa, Gerald},
  journal={BMC genomics},
  volume={25},
  number={1},
  pages={287},
  year={2024},
  publisher={Springer}
}

@article{nguyen2020predicting,
  title={Predicting antimicrobial resistance using conserved genes},
  author={Nguyen, Marcus and Olson, Robert and Shukla, Maulik and VanOeffelen, Margo and Davis, James J},
  journal={PLoS computational biology},
  volume={16},
  number={10},
  pages={e1008319},
  year={2020},
  publisher={Public Library of Science San Francisco, CA USA}
}

@article{van2020prediction,
  title={Prediction of antimicrobial resistance in gram-negative bacteria from whole-genome sequencing data},
  author={Van Camp, Pieter-Jan and Haslam, David B and Porollo, Aleksey},
  journal={Frontiers in microbiology},
  volume={11},
  pages={1013},
  year={2020},
  publisher={Frontiers Media SA}
}

@article{yang2019deepamr,
  title={DeepAMR for predicting co-occurrent resistance of Mycobacterium tuberculosis},
  author={Yang, Yang and Walker, Timothy M and Walker, A Sarah and Wilson, Daniel J and Peto, Timothy EA and Crook, Derrick W and Shamout, Farah and Zhu, Tingting and Clifton, David A},
  journal={Bioinformatics},
  volume={35},
  number={18},
  pages={3240--3249},
  year={2019},
  publisher={Oxford University Press}
}

@article{ling2001evaluation,
  title={Evaluation of VITEK 2 rapid identification and susceptibility testing system against gram-negative clinical isolates},
  author={Ling, Thomas KW and Tam, PC and Liu, ZK and Cheng, Augustine FB},
  journal={Journal of clinical microbiology},
  volume={39},
  number={8},
  pages={2964--2966},
  year={2001},
  publisher={American Society for Microbiology}
}
